# Supplementary material for: Ensemble analyses improve signatures of tumour hypoxia and reveal inter-platform differences
Source: BMC Bioinformatics. 2014 Jun 6;15:170. doi: 10.1186/1471-2105-15-170 (PMC4061774; doi:10.1186/1471-2105-15-170)
Supplement: Additional file 5: Table S3 — Hazard ratio 95% confidence intervals for classifications on the individual pipeline variants. [file 1471-2105-15-170-S5.txt]

signature	method	hgu133a_HR	hgu133a_lower_bound_95ci	hgu133a_upper_bound_95ci	hgu133plus2_HR	hgu133plus2_lower_bound_95ci	hgu133plus2_upper_bound_95ci
Winter_Metagene	ensemble	2.39	1.73	3.31	2.32	1.58	3.4
Winter_Metagene	separate_RMA_default_preprocessing	1.48	1.21	1.81	1.59	1.16	2.16
Winter_Metagene	separate_GCRMA_default_preprocessing	1.64	1.34	2	1.73	1.27	2.36
Winter_Metagene	separate_MAS5_default_preprocessing	1.45	1.19	1.77	2.01	1.46	2.75
Winter_Metagene	separate_MAS5_log2_default_preprocessing	1.45	1.19	1.77	2.01	1.46	2.75
Winter_Metagene	separate_MBEI_default_preprocessing	1.54	1.26	1.88	1.63	1.2	2.22
Winter_Metagene	separate_MBEI_log2_default_preprocessing	1.54	1.26	1.88	1.63	1.2	2.22
Winter_Metagene	separate_RMA_alternative_preprocessing	1.62	1.33	1.98	1.63	1.2	2.22
Winter_Metagene	separate_GCRMA_alternative_preprocessing	1.8	1.47	2.2	1.81	1.32	2.47
Winter_Metagene	separate_MAS5_alternative_preprocessing	1.48	1.22	1.81	1.64	1.2	2.23
Winter_Metagene	separate_MAS5_log2_alternative_preprocessing	1.48	1.22	1.81	1.64	1.2	2.23
Winter_Metagene	separate_MBEI_alternative_preprocessing	1.61	1.32	1.97	1.76	1.29	2.4
Winter_Metagene	separate_MBEI_log2_alternative_preprocessing	1.61	1.32	1.97	1.76	1.29	2.4
Winter_Metagene	merged_RMA_default_preprocessing	1.58	1.29	1.93	1.64	1.2	2.23
Winter_Metagene	merged_GCRMA_default_preprocessing	1.55	1.27	1.89	1.68	1.23	2.29
Winter_Metagene	merged_MAS5_default_preprocessing	1.54	1.26	1.88	1.68	1.23	2.3
Winter_Metagene	merged_MAS5_log2_default_preprocessing	1.54	1.26	1.88	1.68	1.23	2.3
Winter_Metagene	merged_MBEI_default_preprocessing	1.59	1.3	1.94	1.81	1.33	2.47
Winter_Metagene	merged_MBEI_log2_default_preprocessing	1.59	1.3	1.94	1.81	1.33	2.47
Winter_Metagene	merged_RMA_alternative_preprocessing	1.54	1.26	1.88	1.55	1.14	2.11
Winter_Metagene	merged_GCRMA_alternative_preprocessing	1.61	1.32	1.96	1.51	1.11	2.05
Winter_Metagene	merged_MAS5_alternative_preprocessing	1.59	1.31	1.95	1.7	1.25	2.32
Winter_Metagene	merged_MAS5_log2_alternative_preprocessing	1.59	1.31	1.95	1.7	1.25	2.32
Winter_Metagene	merged_MBEI_alternative_preprocessing	1.56	1.28	1.91	1.76	1.29	2.4
Winter_Metagene	merged_MBEI_log2_alternative_preprocessing	1.56	1.28	1.91	1.76	1.29	2.4
Buffa_Metagene	ensemble	2.1	1.62	2.72	2.1	1.48	2.99
Buffa_Metagene	separate_RMA_default_preprocessing	1.6	1.31	1.96	1.62	1.19	2.21
Buffa_Metagene	separate_GCRMA_default_preprocessing	1.65	1.35	2.01	1.53	1.12	2.08
Buffa_Metagene	separate_MAS5_default_preprocessing	1.62	1.33	1.99	1.75	1.28	2.38
Buffa_Metagene	separate_MAS5_log2_default_preprocessing	1.62	1.33	1.99	1.75	1.28	2.38
Buffa_Metagene	separate_MBEI_default_preprocessing	1.61	1.32	1.97	1.63	1.19	2.22
Buffa_Metagene	separate_MBEI_log2_default_preprocessing	1.61	1.32	1.97	1.63	1.19	2.22
Buffa_Metagene	separate_RMA_alternative_preprocessing	1.65	1.35	2.01	1.55	1.14	2.11
Buffa_Metagene	separate_GCRMA_alternative_preprocessing	1.53	1.25	1.86	1.57	1.15	2.13
Buffa_Metagene	separate_MAS5_alternative_preprocessing	1.71	1.4	2.09	1.87	1.37	2.56
Buffa_Metagene	separate_MAS5_log2_alternative_preprocessing	1.71	1.4	2.09	1.87	1.37	2.56
Buffa_Metagene	separate_MBEI_alternative_preprocessing	1.67	1.37	2.04	1.59	1.17	2.16
Buffa_Metagene	separate_MBEI_log2_alternative_preprocessing	1.67	1.37	2.04	1.59	1.17	2.16
Buffa_Metagene	merged_RMA_default_preprocessing	1.5	1.23	1.83	1.7	1.25	2.32
Buffa_Metagene	merged_GCRMA_default_preprocessing	1.57	1.29	1.92	1.65	1.21	2.25
Buffa_Metagene	merged_MAS5_default_preprocessing	1.47	1.21	1.8	1.79	1.31	2.45
Buffa_Metagene	merged_MAS5_log2_default_preprocessing	1.47	1.21	1.8	1.79	1.31	2.45
Buffa_Metagene	merged_MBEI_default_preprocessing	1.63	1.33	1.99	1.7	1.25	2.33
Buffa_Metagene	merged_MBEI_log2_default_preprocessing	1.63	1.33	1.99	1.7	1.25	2.33
Buffa_Metagene	merged_RMA_alternative_preprocessing	1.52	1.24	1.85	1.51	1.11	2.06
Buffa_Metagene	merged_GCRMA_alternative_preprocessing	1.5	1.23	1.83	1.55	1.14	2.1
Buffa_Metagene	merged_MAS5_alternative_preprocessing	1.57	1.28	1.92	1.75	1.28	2.38
Buffa_Metagene	merged_MAS5_log2_alternative_preprocessing	1.57	1.28	1.92	1.75	1.28	2.38
Buffa_Metagene	merged_MBEI_alternative_preprocessing	1.63	1.34	1.99	1.61	1.18	2.19
Buffa_Metagene	merged_MBEI_log2_alternative_preprocessing	1.63	1.34	1.99	1.61	1.18	2.19
Hu	ensemble	1.42	1.05	1.92	2.09	1.44	3.02
Hu	separate_RMA_default_preprocessing	1.04	0.85	1.26	1.73	1.27	2.36
Hu	separate_GCRMA_default_preprocessing	1.01	0.83	1.23	1.71	1.26	2.34
Hu	separate_MAS5_default_preprocessing	1.03	0.85	1.26	1.79	1.31	2.44
Hu	separate_MAS5_log2_default_preprocessing	1.03	0.85	1.26	1.79	1.31	2.44
Hu	separate_MBEI_default_preprocessing	1.01	0.83	1.23	1.7	1.25	2.32
Hu	separate_MBEI_log2_default_preprocessing	1.01	0.83	1.23	1.7	1.25	2.32
Hu	separate_RMA_alternative_preprocessing	1.28	1.05	1.55	1.91	1.41	2.6
Hu	separate_GCRMA_alternative_preprocessing	1.25	1.02	1.52	1.84	1.35	2.49
Hu	separate_MAS5_alternative_preprocessing	1.16	0.95	1.42	1.89	1.39	2.57
Hu	separate_MAS5_log2_alternative_preprocessing	1.16	0.95	1.42	1.89	1.39	2.57
Hu	separate_MBEI_alternative_preprocessing	1.16	0.95	1.42	2.11	1.55	2.88
Hu	separate_MBEI_log2_alternative_preprocessing	1.16	0.95	1.42	2.11	1.55	2.88
Hu	merged_RMA_default_preprocessing	1.12	0.92	1.36	1.82	1.33	2.48
Hu	merged_GCRMA_default_preprocessing	1.12	0.92	1.37	1.73	1.26	2.35
Hu	merged_MAS5_default_preprocessing	0.97	0.8	1.19	1.87	1.37	2.55
Hu	merged_MAS5_log2_default_preprocessing	0.97	0.8	1.19	1.87	1.37	2.55
Hu	merged_MBEI_default_preprocessing	1.02	0.84	1.25	1.87	1.37	2.55
Hu	merged_MBEI_log2_default_preprocessing	1.02	0.84	1.25	1.87	1.37	2.55
Hu	merged_RMA_alternative_preprocessing	1.17	0.96	1.43	1.97	1.45	2.68
Hu	merged_GCRMA_alternative_preprocessing	1.08	0.88	1.32	1.74	1.27	2.37
Hu	merged_MAS5_alternative_preprocessing	1.07	0.88	1.31	2.04	1.5	2.78
Hu	merged_MAS5_log2_alternative_preprocessing	1.07	0.88	1.31	2.04	1.5	2.78
Hu	merged_MBEI_alternative_preprocessing	1.19	0.98	1.46	2.38	1.75	3.24
Hu	merged_MBEI_log2_alternative_preprocessing	1.19	0.98	1.46	2.38	1.75	3.24
cluster6	ensemble	1.21	0.8	1.84	2.04	1.1	3.76
cluster6	separate_RMA_default_preprocessing	1	0.82	1.22	1.09	0.8	1.49
cluster6	separate_GCRMA_default_preprocessing	1.13	0.93	1.38	1.07	0.79	1.45
cluster6	separate_MAS5_default_preprocessing	1.06	0.87	1.29	1.04	0.77	1.42
cluster6	separate_MAS5_log2_default_preprocessing	1.06	0.87	1.29	1.04	0.77	1.42
cluster6	separate_MBEI_default_preprocessing	1	0.82	1.23	1.19	0.88	1.61
cluster6	separate_MBEI_log2_default_preprocessing	1	0.82	1.23	1.19	0.88	1.61
cluster6	separate_RMA_alternative_preprocessing	1.12	0.92	1.37	1.52	1.12	2.06
cluster6	separate_GCRMA_alternative_preprocessing	1.17	0.96	1.43	1.51	1.1	2.07
cluster6	separate_MAS5_alternative_preprocessing	1.04	0.85	1.27	1.02	0.74	1.39
cluster6	separate_MAS5_log2_alternative_preprocessing	1.04	0.85	1.27	1.02	0.74	1.39
cluster6	separate_MBEI_alternative_preprocessing	1	0.82	1.22	1.44	1.06	1.96
cluster6	separate_MBEI_log2_alternative_preprocessing	1	0.82	1.22	1.44	1.06	1.96
cluster6	merged_RMA_default_preprocessing	1.04	0.85	1.27	1.48	1.09	2.01
cluster6	merged_GCRMA_default_preprocessing	1.03	0.84	1.25	1.57	1.15	2.13
cluster6	merged_MAS5_default_preprocessing	1.04	0.86	1.27	1.35	1	1.84
cluster6	merged_MAS5_log2_default_preprocessing	1.04	0.86	1.27	1.35	1	1.84
cluster6	merged_MBEI_default_preprocessing	1	0.82	1.22	1.82	1.34	2.48
cluster6	merged_MBEI_log2_default_preprocessing	1	0.82	1.22	1.82	1.34	2.48
cluster6	merged_RMA_alternative_preprocessing	1.02	0.83	1.24	1.61	1.19	2.19
cluster6	merged_GCRMA_alternative_preprocessing	1.02	0.84	1.24	1.54	1.13	2.11
cluster6	merged_MAS5_alternative_preprocessing	0.91	0.75	1.11	1.65	1.21	2.23
cluster6	merged_MAS5_log2_alternative_preprocessing	0.91	0.75	1.11	1.65	1.21	2.23
cluster6	merged_MBEI_alternative_preprocessing	1.07	0.87	1.3	1.66	1.22	2.26
cluster6	merged_MBEI_log2_alternative_preprocessing	1.07	0.87	1.3	1.66	1.22	2.26
cluster7	ensemble	1.19	0.79	1.79	1.97	1.28	3.03
cluster7	separate_RMA_default_preprocessing	1.47	1.2	1.79	1.44	1.06	1.96
cluster7	separate_GCRMA_default_preprocessing	1.42	1.16	1.73	1.52	1.12	2.07
cluster7	separate_MAS5_default_preprocessing	1.22	1	1.49	1.53	1.13	2.09
cluster7	separate_MAS5_log2_default_preprocessing	1.22	1	1.49	1.53	1.13	2.09
cluster7	separate_MBEI_default_preprocessing	1.05	0.87	1.28	1.53	1.12	2.08
cluster7	separate_MBEI_log2_default_preprocessing	1.05	0.87	1.28	1.53	1.12	2.08
cluster7	separate_RMA_alternative_preprocessing	1.46	1.2	1.78	1.73	1.27	2.36
cluster7	separate_GCRMA_alternative_preprocessing	1.45	1.19	1.77	1.51	1.11	2.05
cluster7	separate_MAS5_alternative_preprocessing	1.41	1.16	1.72	1.4	1.03	1.9
cluster7	separate_MAS5_log2_alternative_preprocessing	1.41	1.16	1.72	1.4	1.03	1.9
cluster7	separate_MBEI_alternative_preprocessing	1.32	1.08	1.61	1.55	1.14	2.11
cluster7	separate_MBEI_log2_alternative_preprocessing	1.32	1.08	1.61	1.55	1.14	2.11
cluster7	merged_RMA_default_preprocessing	1.24	1.02	1.52	1.31	0.97	1.78
cluster7	merged_GCRMA_default_preprocessing	1.41	1.15	1.72	1.72	1.26	2.34
cluster7	merged_MAS5_default_preprocessing	1.19	0.97	1.45	1.55	1.14	2.11
cluster7	merged_MAS5_log2_default_preprocessing	1.19	0.97	1.45	1.55	1.14	2.11
cluster7	merged_MBEI_default_preprocessing	1.03	0.84	1.25	1.71	1.26	2.34
cluster7	merged_MBEI_log2_default_preprocessing	1.03	0.84	1.25	1.71	1.26	2.34
cluster7	merged_RMA_alternative_preprocessing	1.31	1.07	1.6	1.45	1.07	1.97
cluster7	merged_GCRMA_alternative_preprocessing	1.48	1.21	1.81	1.54	1.14	2.1
cluster7	merged_MAS5_alternative_preprocessing	1.28	1.05	1.55	1.49	1.09	2.02
cluster7	merged_MAS5_log2_alternative_preprocessing	1.28	1.05	1.55	1.49	1.09	2.02
cluster7	merged_MBEI_alternative_preprocessing	1.19	0.98	1.45	1.78	1.31	2.42
cluster7	merged_MBEI_log2_alternative_preprocessing	1.19	0.98	1.45	1.78	1.31	2.42
Chi	ensemble	0.96	0.66	1.39	1.97	1.19	3.25
Chi	separate_RMA_default_preprocessing	1.21	0.99	1.47	1.36	1	1.85
Chi	separate_GCRMA_default_preprocessing	0.86	0.7	1.04	1.17	0.86	1.59
Chi	separate_MAS5_default_preprocessing	0.91	0.74	1.1	1.17	0.86	1.59
Chi	separate_MAS5_log2_default_preprocessing	0.91	0.74	1.1	1.17	0.86	1.59
Chi	separate_MBEI_default_preprocessing	0.99	0.82	1.21	1.16	0.85	1.57
Chi	separate_MBEI_log2_default_preprocessing	0.99	0.82	1.21	1.16	0.85	1.57
Chi	separate_RMA_alternative_preprocessing	1.05	0.86	1.28	0.98	0.72	1.33
Chi	separate_GCRMA_alternative_preprocessing	0.85	0.69	1.03	1.06	0.78	1.44
Chi	separate_MAS5_alternative_preprocessing	0.79	0.65	0.97	0.9	0.66	1.22
Chi	separate_MAS5_log2_alternative_preprocessing	0.79	0.65	0.97	0.9	0.66	1.22
Chi	separate_MBEI_alternative_preprocessing	1.07	0.87	1.3	1.13	0.83	1.53
Chi	separate_MBEI_log2_alternative_preprocessing	1.07	0.87	1.3	1.13	0.83	1.53
Chi	merged_RMA_default_preprocessing	1.16	0.95	1.41	1.58	1.16	2.16
Chi	merged_GCRMA_default_preprocessing	1.06	0.87	1.29	1.72	1.26	2.35
Chi	merged_MAS5_default_preprocessing	0.97	0.8	1.18	1.44	1.06	1.96
Chi	merged_MAS5_log2_default_preprocessing	0.97	0.8	1.18	1.44	1.06	1.96
Chi	merged_MBEI_default_preprocessing	0.93	0.77	1.14	1.45	1.07	1.97
Chi	merged_MBEI_log2_default_preprocessing	0.93	0.77	1.14	1.45	1.07	1.97
Chi	merged_RMA_alternative_preprocessing	1.16	0.95	1.41	1.42	1.04	1.93
Chi	merged_GCRMA_alternative_preprocessing	0.9	0.74	1.1	1.1	0.81	1.5
Chi	merged_MAS5_alternative_preprocessing	0.86	0.71	1.05	1.19	0.88	1.62
Chi	merged_MAS5_log2_alternative_preprocessing	0.86	0.71	1.05	1.19	0.88	1.62
Chi	merged_MBEI_alternative_preprocessing	1	0.82	1.22	1.21	0.89	1.64
Chi	merged_MBEI_log2_alternative_preprocessing	1	0.82	1.22	1.21	0.89	1.64
Sorensen	ensemble	1.43	1.06	1.92	1.86	1.22	2.83
Sorensen	separate_RMA_default_preprocessing	1.29	1.06	1.57	1.47	1.08	2
Sorensen	separate_GCRMA_default_preprocessing	1.21	0.99	1.48	1.4	1.03	1.9
Sorensen	separate_MAS5_default_preprocessing	1.15	0.95	1.4	1.28	0.94	1.73
Sorensen	separate_MAS5_log2_default_preprocessing	1.15	0.95	1.4	1.28	0.94	1.73
Sorensen	separate_MBEI_default_preprocessing	1.36	1.12	1.66	1.4	1.03	1.91
Sorensen	separate_MBEI_log2_default_preprocessing	1.36	1.12	1.66	1.4	1.03	1.91
Sorensen	separate_RMA_alternative_preprocessing	1.38	1.13	1.68	1.43	1.06	1.94
Sorensen	separate_GCRMA_alternative_preprocessing	1.25	1.03	1.52	1.29	0.95	1.75
Sorensen	separate_MAS5_alternative_preprocessing	1.12	0.92	1.36	1.22	0.9	1.66
Sorensen	separate_MAS5_log2_alternative_preprocessing	1.12	0.92	1.36	1.22	0.9	1.66
Sorensen	separate_MBEI_alternative_preprocessing	1.34	1.1	1.64	1.3	0.96	1.77
Sorensen	separate_MBEI_log2_alternative_preprocessing	1.34	1.1	1.64	1.3	0.96	1.77
Sorensen	merged_RMA_default_preprocessing	1.4	1.14	1.7	1.46	1.07	1.98
Sorensen	merged_GCRMA_default_preprocessing	1.41	1.16	1.72	1.37	1.01	1.86
Sorensen	merged_MAS5_default_preprocessing	1.21	0.99	1.47	1.7	1.25	2.33
Sorensen	merged_MAS5_log2_default_preprocessing	1.21	0.99	1.47	1.7	1.25	2.33
Sorensen	merged_MBEI_default_preprocessing	1.22	1	1.49	1.43	1.05	1.95
Sorensen	merged_MBEI_log2_default_preprocessing	1.22	1	1.49	1.43	1.05	1.95
Sorensen	merged_RMA_alternative_preprocessing	1.53	1.26	1.87	1.25	0.92	1.7
Sorensen	merged_GCRMA_alternative_preprocessing	1.52	1.25	1.85	1.24	0.91	1.68
Sorensen	merged_MAS5_alternative_preprocessing	1.11	0.91	1.35	1.16	0.85	1.57
Sorensen	merged_MAS5_log2_alternative_preprocessing	1.11	0.91	1.35	1.16	0.85	1.57
Sorensen	merged_MBEI_alternative_preprocessing	1.25	1.03	1.53	1.11	0.82	1.51
Sorensen	merged_MBEI_log2_alternative_preprocessing	1.25	1.03	1.53	1.11	0.82	1.51
Elvidge	ensemble	0.79	0.6	1.03	1.77	1.2	2.62
Elvidge	separate_RMA_default_preprocessing	0.92	0.75	1.12	1.43	1.05	1.95
Elvidge	separate_GCRMA_default_preprocessing	0.87	0.72	1.06	1.5	1.1	2.04
Elvidge	separate_MAS5_default_preprocessing	0.75	0.61	0.91	1.39	1.02	1.9
Elvidge	separate_MAS5_log2_default_preprocessing	0.75	0.61	0.91	1.39	1.02	1.9
Elvidge	separate_MBEI_default_preprocessing	0.85	0.69	1.03	1.36	1	1.85
Elvidge	separate_MBEI_log2_default_preprocessing	0.85	0.69	1.03	1.36	1	1.85
Elvidge	separate_RMA_alternative_preprocessing	0.91	0.74	1.1	1.41	1.04	1.92
Elvidge	separate_GCRMA_alternative_preprocessing	0.84	0.69	1.02	1.32	0.97	1.79
Elvidge	separate_MAS5_alternative_preprocessing	0.81	0.66	0.99	1.33	0.98	1.8
Elvidge	separate_MAS5_log2_alternative_preprocessing	0.81	0.66	0.99	1.33	0.98	1.8
Elvidge	separate_MBEI_alternative_preprocessing	0.85	0.7	1.04	1.4	1.03	1.9
Elvidge	separate_MBEI_log2_alternative_preprocessing	0.85	0.7	1.04	1.4	1.03	1.9
Elvidge	merged_RMA_default_preprocessing	0.9	0.74	1.1	1.6	1.17	2.18
Elvidge	merged_GCRMA_default_preprocessing	0.83	0.68	1.01	1.5	1.1	2.04
Elvidge	merged_MAS5_default_preprocessing	0.84	0.69	1.02	1.3	0.96	1.77
Elvidge	merged_MAS5_log2_default_preprocessing	0.84	0.69	1.02	1.3	0.96	1.77
Elvidge	merged_MBEI_default_preprocessing	0.86	0.7	1.05	1.65	1.21	2.25
Elvidge	merged_MBEI_log2_default_preprocessing	0.86	0.7	1.05	1.65	1.21	2.25
Elvidge	merged_RMA_alternative_preprocessing	0.93	0.76	1.13	1.64	1.2	2.24
Elvidge	merged_GCRMA_alternative_preprocessing	0.81	0.66	0.98	1.49	1.09	2.02
Elvidge	merged_MAS5_alternative_preprocessing	0.81	0.67	0.99	1.34	0.98	1.81
Elvidge	merged_MAS5_log2_alternative_preprocessing	0.81	0.67	0.99	1.34	0.98	1.81
Elvidge	merged_MBEI_alternative_preprocessing	0.95	0.78	1.16	1.35	0.99	1.83
Elvidge	merged_MBEI_log2_alternative_preprocessing	0.95	0.78	1.16	1.35	0.99	1.83
Seigneuric_2%_early	ensemble	1.75	1.07	2.85	1.52	0.9	2.57
Seigneuric_2%_early	separate_RMA_default_preprocessing	1.34	1.1	1.63	1.13	0.83	1.53
Seigneuric_2%_early	separate_GCRMA_default_preprocessing	1.19	0.98	1.45	1.27	0.94	1.73
Seigneuric_2%_early	separate_MAS5_default_preprocessing	1.23	1.01	1.5	1.15	0.84	1.56
Seigneuric_2%_early	separate_MAS5_log2_default_preprocessing	1.23	1.01	1.5	1.15	0.84	1.56
Seigneuric_2%_early	separate_MBEI_default_preprocessing	1.16	0.95	1.41	1.52	1.12	2.08
Seigneuric_2%_early	separate_MBEI_log2_default_preprocessing	1.16	0.95	1.41	1.52	1.12	2.08
Seigneuric_2%_early	separate_RMA_alternative_preprocessing	1.18	0.96	1.43	1.36	1	1.85
Seigneuric_2%_early	separate_GCRMA_alternative_preprocessing	1.27	1.05	1.55	1.04	0.76	1.41
Seigneuric_2%_early	separate_MAS5_alternative_preprocessing	1	0.82	1.22	1.03	0.76	1.39
Seigneuric_2%_early	separate_MAS5_log2_alternative_preprocessing	1	0.82	1.22	1.03	0.76	1.39
Seigneuric_2%_early	separate_MBEI_alternative_preprocessing	1.23	1.01	1.5	1.24	0.91	1.69
Seigneuric_2%_early	separate_MBEI_log2_alternative_preprocessing	1.23	1.01	1.5	1.24	0.91	1.69
Seigneuric_2%_early	merged_RMA_default_preprocessing	1.26	1.03	1.54	1.28	0.94	1.74
Seigneuric_2%_early	merged_GCRMA_default_preprocessing	1.22	1	1.49	1.27	0.93	1.72
Seigneuric_2%_early	merged_MAS5_default_preprocessing	1.19	0.97	1.44	1.21	0.89	1.65
Seigneuric_2%_early	merged_MAS5_log2_default_preprocessing	1.19	0.97	1.44	1.21	0.89	1.65
Seigneuric_2%_early	merged_MBEI_default_preprocessing	1.1	0.9	1.34	1.55	1.14	2.11
Seigneuric_2%_early	merged_MBEI_log2_default_preprocessing	1.1	0.9	1.34	1.55	1.14	2.11
Seigneuric_2%_early	merged_RMA_alternative_preprocessing	1.33	1.09	1.62	1.28	0.94	1.74
Seigneuric_2%_early	merged_GCRMA_alternative_preprocessing	1.17	0.96	1.43	1.38	1.02	1.88
Seigneuric_2%_early	merged_MAS5_alternative_preprocessing	1.01	0.82	1.24	1.18	0.87	1.6
Seigneuric_2%_early	merged_MAS5_log2_alternative_preprocessing	1.01	0.82	1.24	1.18	0.87	1.6
Seigneuric_2%_early	merged_MBEI_alternative_preprocessing	1.07	0.88	1.3	1.76	1.3	2.39
Seigneuric_2%_early	merged_MBEI_log2_alternative_preprocessing	1.07	0.88	1.3	1.76	1.3	2.39
cluster1	ensemble	1.1	0.79	1.53	1.45	0.91	2.32
cluster1	separate_RMA_default_preprocessing	1.05	0.86	1.28	1.4	1.03	1.91
cluster1	separate_GCRMA_default_preprocessing	0.94	0.77	1.15	1.42	1.05	1.94
cluster1	separate_MAS5_default_preprocessing	0.9	0.74	1.1	1.22	0.9	1.66
cluster1	separate_MAS5_log2_default_preprocessing	0.9	0.74	1.1	1.22	0.9	1.66
cluster1	separate_MBEI_default_preprocessing	0.82	0.67	0.99	1.3	0.96	1.77
cluster1	separate_MBEI_log2_default_preprocessing	0.82	0.67	0.99	1.3	0.96	1.77
cluster1	separate_RMA_alternative_preprocessing	1.08	0.88	1.31	1.4	1.03	1.91
cluster1	separate_GCRMA_alternative_preprocessing	0.97	0.79	1.18	1.36	1	1.84
cluster1	separate_MAS5_alternative_preprocessing	0.97	0.79	1.18	1.39	1.02	1.89
cluster1	separate_MAS5_log2_alternative_preprocessing	0.97	0.79	1.18	1.39	1.02	1.89
cluster1	separate_MBEI_alternative_preprocessing	0.87	0.72	1.07	1.47	1.09	2
cluster1	separate_MBEI_log2_alternative_preprocessing	0.87	0.72	1.07	1.47	1.09	2
cluster1	merged_RMA_default_preprocessing	1.08	0.89	1.32	1	0.74	1.36
cluster1	merged_GCRMA_default_preprocessing	1.05	0.86	1.28	1.03	0.76	1.4
cluster1	merged_MAS5_default_preprocessing	1.14	0.93	1.38	1.14	0.84	1.55
cluster1	merged_MAS5_log2_default_preprocessing	1.14	0.93	1.38	1.14	0.84	1.55
cluster1	merged_MBEI_default_preprocessing	0.85	0.69	1.03	1.04	0.77	1.41
cluster1	merged_MBEI_log2_default_preprocessing	0.85	0.69	1.03	1.04	0.77	1.41
cluster1	merged_RMA_alternative_preprocessing	1.14	0.94	1.39	1	0.74	1.36
cluster1	merged_GCRMA_alternative_preprocessing	1.07	0.88	1.31	0.98	0.73	1.34
cluster1	merged_MAS5_alternative_preprocessing	1.02	0.84	1.25	1	0.74	1.36
cluster1	merged_MAS5_log2_alternative_preprocessing	1.02	0.84	1.25	1	0.74	1.36
cluster1	merged_MBEI_alternative_preprocessing	0.87	0.71	1.06	1.03	0.76	1.4
cluster1	merged_MBEI_log2_alternative_preprocessing	0.87	0.71	1.06	1.03	0.76	1.4
cluster5	ensemble	1.67	1.22	2.29	1.27	0.88	1.84
cluster5	separate_RMA_default_preprocessing	1.42	1.17	1.74	1.3	0.96	1.76
cluster5	separate_GCRMA_default_preprocessing	1.53	1.25	1.87	1.17	0.86	1.58
cluster5	separate_MAS5_default_preprocessing	1.34	1.1	1.64	1.19	0.88	1.62
cluster5	separate_MAS5_log2_default_preprocessing	1.34	1.1	1.64	1.19	0.88	1.62
cluster5	separate_MBEI_default_preprocessing	1.4	1.15	1.71	1.3	0.96	1.76
cluster5	separate_MBEI_log2_default_preprocessing	1.4	1.15	1.71	1.3	0.96	1.76
cluster5	separate_RMA_alternative_preprocessing	1.27	1.04	1.55	1.14	0.84	1.54
cluster5	separate_GCRMA_alternative_preprocessing	1.32	1.08	1.6	1.04	0.77	1.42
cluster5	separate_MAS5_alternative_preprocessing	1.29	1.06	1.57	1.14	0.84	1.54
cluster5	separate_MAS5_log2_alternative_preprocessing	1.29	1.06	1.57	1.14	0.84	1.54
cluster5	separate_MBEI_alternative_preprocessing	1.44	1.18	1.75	1.18	0.87	1.61
cluster5	separate_MBEI_log2_alternative_preprocessing	1.44	1.18	1.75	1.18	0.87	1.61
cluster5	merged_RMA_default_preprocessing	1.26	1.03	1.53	1.16	0.86	1.58
cluster5	merged_GCRMA_default_preprocessing	1.35	1.11	1.65	1.15	0.85	1.56
cluster5	merged_MAS5_default_preprocessing	1.39	1.14	1.69	1.17	0.86	1.58
cluster5	merged_MAS5_log2_default_preprocessing	1.39	1.14	1.69	1.17	0.86	1.58
cluster5	merged_MBEI_default_preprocessing	1.24	1.01	1.51	1.34	0.98	1.81
cluster5	merged_MBEI_log2_default_preprocessing	1.24	1.01	1.51	1.34	0.98	1.81
cluster5	merged_RMA_alternative_preprocessing	1.38	1.13	1.68	1.1	0.81	1.5
cluster5	merged_GCRMA_alternative_preprocessing	1.29	1.06	1.57	1.08	0.8	1.47
cluster5	merged_MAS5_alternative_preprocessing	1.27	1.04	1.55	1.26	0.93	1.72
cluster5	merged_MAS5_log2_alternative_preprocessing	1.27	1.04	1.55	1.26	0.93	1.72
cluster5	merged_MBEI_alternative_preprocessing	1.37	1.12	1.66	1.33	0.98	1.81
cluster5	merged_MBEI_log2_alternative_preprocessing	1.37	1.12	1.66	1.33	0.98	1.81
cluster4	ensemble	2.02	1.5	2.71	1.17	0.78	1.76
cluster4	separate_RMA_default_preprocessing	1.54	1.26	1.88	1.3	0.95	1.76
cluster4	separate_GCRMA_default_preprocessing	1.46	1.2	1.79	1.3	0.96	1.76
cluster4	separate_MAS5_default_preprocessing	1.28	1.05	1.57	1.3	0.95	1.76
cluster4	separate_MAS5_log2_default_preprocessing	1.28	1.05	1.57	1.3	0.95	1.76
cluster4	separate_MBEI_default_preprocessing	1.52	1.24	1.86	1.29	0.95	1.76
cluster4	separate_MBEI_log2_default_preprocessing	1.52	1.24	1.86	1.29	0.95	1.76
cluster4	separate_RMA_alternative_preprocessing	1.49	1.23	1.82	1.41	1.03	1.91
cluster4	separate_GCRMA_alternative_preprocessing	1.33	1.09	1.62	1.2	0.89	1.64
cluster4	separate_MAS5_alternative_preprocessing	1.36	1.12	1.66	1.11	0.81	1.5
cluster4	separate_MAS5_log2_alternative_preprocessing	1.36	1.12	1.66	1.11	0.81	1.5
cluster4	separate_MBEI_alternative_preprocessing	1.42	1.17	1.73	1.19	0.87	1.61
cluster4	separate_MBEI_log2_alternative_preprocessing	1.42	1.17	1.73	1.19	0.87	1.61
cluster4	merged_RMA_default_preprocessing	1.47	1.21	1.8	1.03	0.76	1.4
cluster4	merged_GCRMA_default_preprocessing	1.43	1.17	1.74	1.04	0.77	1.41
cluster4	merged_MAS5_default_preprocessing	1.31	1.07	1.6	1.11	0.82	1.51
cluster4	merged_MAS5_log2_default_preprocessing	1.31	1.07	1.6	1.11	0.82	1.51
cluster4	merged_MBEI_default_preprocessing	1.46	1.19	1.78	1.15	0.85	1.56
cluster4	merged_MBEI_log2_default_preprocessing	1.46	1.19	1.78	1.15	0.85	1.56
cluster4	merged_RMA_alternative_preprocessing	1.34	1.1	1.63	1.02	0.75	1.38
cluster4	merged_GCRMA_alternative_preprocessing	1.45	1.19	1.77	1.09	0.8	1.48
cluster4	merged_MAS5_alternative_preprocessing	1.41	1.16	1.72	1.05	0.77	1.42
cluster4	merged_MAS5_log2_alternative_preprocessing	1.41	1.16	1.72	1.05	0.77	1.42
cluster4	merged_MBEI_alternative_preprocessing	1.41	1.15	1.71	1.03	0.76	1.4
cluster4	merged_MBEI_log2_alternative_preprocessing	1.41	1.15	1.71	1.03	0.76	1.4
Seigneuric_0%_early	ensemble	1.55	0.92	2.62	1.14	0.54	2.43
Seigneuric_0%_early	separate_RMA_default_preprocessing	1.18	0.97	1.44	1.21	0.89	1.64
Seigneuric_0%_early	separate_GCRMA_default_preprocessing	1.08	0.89	1.31	1.02	0.75	1.39
Seigneuric_0%_early	separate_MAS5_default_preprocessing	0.92	0.75	1.12	1.14	0.84	1.54
Seigneuric_0%_early	separate_MAS5_log2_default_preprocessing	0.92	0.75	1.12	1.14	0.84	1.54
Seigneuric_0%_early	separate_MBEI_default_preprocessing	0.99	0.81	1.21	0.9	0.66	1.22
Seigneuric_0%_early	separate_MBEI_log2_default_preprocessing	0.99	0.81	1.21	0.9	0.66	1.22
Seigneuric_0%_early	separate_RMA_alternative_preprocessing	1.37	1.12	1.66	1.43	1.05	1.94
Seigneuric_0%_early	separate_GCRMA_alternative_preprocessing	1.02	0.84	1.25	1.2	0.88	1.62
Seigneuric_0%_early	separate_MAS5_alternative_preprocessing	0.82	0.67	1	0.95	0.7	1.3
Seigneuric_0%_early	separate_MAS5_log2_alternative_preprocessing	0.82	0.67	1	0.95	0.7	1.3
Seigneuric_0%_early	separate_MBEI_alternative_preprocessing	1.01	0.83	1.23	1.24	0.91	1.68
Seigneuric_0%_early	separate_MBEI_log2_alternative_preprocessing	1.01	0.83	1.23	1.24	0.91	1.68
Seigneuric_0%_early	merged_RMA_default_preprocessing	1.18	0.96	1.43	1.24	0.91	1.69
Seigneuric_0%_early	merged_GCRMA_default_preprocessing	1.01	0.83	1.23	0.91	0.67	1.23
Seigneuric_0%_early	merged_MAS5_default_preprocessing	0.96	0.79	1.17	1.03	0.76	1.4
Seigneuric_0%_early	merged_MAS5_log2_default_preprocessing	0.96	0.79	1.17	1.03	0.76	1.4
Seigneuric_0%_early	merged_MBEI_default_preprocessing	1	0.82	1.21	1.06	0.78	1.44
Seigneuric_0%_early	merged_MBEI_log2_default_preprocessing	1	0.82	1.21	1.06	0.78	1.44
Seigneuric_0%_early	merged_RMA_alternative_preprocessing	1.28	1.05	1.56	1.3	0.96	1.76
Seigneuric_0%_early	merged_GCRMA_alternative_preprocessing	1.02	0.84	1.24	0.98	0.72	1.33
Seigneuric_0%_early	merged_MAS5_alternative_preprocessing	0.89	0.73	1.08	1.09	0.8	1.48
Seigneuric_0%_early	merged_MAS5_log2_alternative_preprocessing	0.89	0.73	1.08	1.09	0.8	1.48
Seigneuric_0%_early	merged_MBEI_alternative_preprocessing	1.15	0.95	1.41	1.24	0.91	1.68
Seigneuric_0%_early	merged_MBEI_log2_alternative_preprocessing	1.15	0.95	1.41	1.24	0.91	1.68
cluster2	ensemble	1.15	0.81	1.62	1.06	0.68	1.65
cluster2	separate_RMA_default_preprocessing	1.19	0.98	1.45	1.18	0.87	1.6
cluster2	separate_GCRMA_default_preprocessing	1.13	0.93	1.37	1.27	0.93	1.72
cluster2	separate_MAS5_default_preprocessing	0.99	0.81	1.21	1.24	0.92	1.69
cluster2	separate_MAS5_log2_default_preprocessing	0.99	0.81	1.21	1.24	0.92	1.69
cluster2	separate_MBEI_default_preprocessing	1.05	0.86	1.28	1.38	1.01	1.88
cluster2	separate_MBEI_log2_default_preprocessing	1.05	0.86	1.28	1.38	1.01	1.88
cluster2	separate_RMA_alternative_preprocessing	1.3	1.07	1.58	1.28	0.94	1.74
cluster2	separate_GCRMA_alternative_preprocessing	1.33	1.09	1.63	1.23	0.91	1.67
cluster2	separate_MAS5_alternative_preprocessing	1.07	0.88	1.31	0.92	0.68	1.25
cluster2	separate_MAS5_log2_alternative_preprocessing	1.07	0.88	1.31	0.92	0.68	1.25
cluster2	separate_MBEI_alternative_preprocessing	1.17	0.96	1.43	1.11	0.82	1.5
cluster2	separate_MBEI_log2_alternative_preprocessing	1.17	0.96	1.43	1.11	0.82	1.5
cluster2	merged_RMA_default_preprocessing	1.19	0.98	1.45	1.12	0.82	1.51
cluster2	merged_GCRMA_default_preprocessing	1.11	0.91	1.35	1.11	0.82	1.5
cluster2	merged_MAS5_default_preprocessing	1.01	0.83	1.23	1.1	0.81	1.5
cluster2	merged_MAS5_log2_default_preprocessing	1.01	0.83	1.23	1.1	0.81	1.5
cluster2	merged_MBEI_default_preprocessing	1.21	0.99	1.48	1.25	0.92	1.7
cluster2	merged_MBEI_log2_default_preprocessing	1.21	0.99	1.48	1.25	0.92	1.7
cluster2	merged_RMA_alternative_preprocessing	1.16	0.95	1.41	1.05	0.78	1.43
cluster2	merged_GCRMA_alternative_preprocessing	1.11	0.91	1.35	0.88	0.65	1.2
cluster2	merged_MAS5_alternative_preprocessing	1.09	0.9	1.33	0.97	0.72	1.32
cluster2	merged_MAS5_log2_alternative_preprocessing	1.09	0.9	1.33	0.97	0.72	1.32
cluster2	merged_MBEI_alternative_preprocessing	1.11	0.91	1.35	0.93	0.68	1.26
cluster2	merged_MBEI_log2_alternative_preprocessing	1.11	0.91	1.35	0.93	0.68	1.26
cluster3	ensemble	0.88	0.59	1.31	0.96	0.6	1.53
cluster3	separate_RMA_default_preprocessing	1.17	0.96	1.43	1.27	0.94	1.73
cluster3	separate_GCRMA_default_preprocessing	1.1	0.9	1.33	1.33	0.98	1.81
cluster3	separate_MAS5_default_preprocessing	0.78	0.64	0.95	1.12	0.82	1.52
cluster3	separate_MAS5_log2_default_preprocessing	0.78	0.64	0.95	1.12	0.82	1.52
cluster3	separate_MBEI_default_preprocessing	0.87	0.72	1.06	1.21	0.89	1.64
cluster3	separate_MBEI_log2_default_preprocessing	0.87	0.72	1.06	1.21	0.89	1.64
cluster3	separate_RMA_alternative_preprocessing	1.13	0.92	1.37	1.15	0.85	1.56
cluster3	separate_GCRMA_alternative_preprocessing	1.06	0.87	1.29	1.16	0.86	1.58
cluster3	separate_MAS5_alternative_preprocessing	0.71	0.58	0.87	1.03	0.76	1.4
cluster3	separate_MAS5_log2_alternative_preprocessing	0.71	0.58	0.87	1.03	0.76	1.4
cluster3	separate_MBEI_alternative_preprocessing	0.9	0.74	1.1	1.1	0.81	1.5
cluster3	separate_MBEI_log2_alternative_preprocessing	0.9	0.74	1.1	1.1	0.81	1.5
cluster3	merged_RMA_default_preprocessing	0.96	0.79	1.17	1.28	0.94	1.73
cluster3	merged_GCRMA_default_preprocessing	0.91	0.74	1.1	1.29	0.95	1.75
cluster3	merged_MAS5_default_preprocessing	0.76	0.62	0.92	0.97	0.71	1.31
cluster3	merged_MAS5_log2_default_preprocessing	0.76	0.62	0.92	0.97	0.71	1.31
cluster3	merged_MBEI_default_preprocessing	0.97	0.8	1.18	1.23	0.91	1.68
cluster3	merged_MBEI_log2_default_preprocessing	0.97	0.8	1.18	1.23	0.91	1.68
cluster3	merged_RMA_alternative_preprocessing	1	0.82	1.22	1.07	0.79	1.45
cluster3	merged_GCRMA_alternative_preprocessing	0.96	0.79	1.17	1.25	0.92	1.7
cluster3	merged_MAS5_alternative_preprocessing	0.81	0.67	0.99	1.06	0.78	1.44
cluster3	merged_MAS5_log2_alternative_preprocessing	0.81	0.67	0.99	1.06	0.78	1.44
cluster3	merged_MBEI_alternative_preprocessing	0.92	0.76	1.13	0.95	0.7	1.3
cluster3	merged_MBEI_log2_alternative_preprocessing	0.92	0.76	1.13	0.95	0.7	1.3
