# Supplementary material for: Ensemble analyses improve signatures of tumour hypoxia and reveal inter-platform differences
Source: BMC Bioinformatics. 2014 Jun 6;15:170. doi: 10.1186/1471-2105-15-170 (PMC4061774; doi:10.1186/1471-2105-15-170)
Supplement: Additional file 9: Table S4. — The hazard ratios, p-values and number of patients classified for all of the classifications on HG-U133A in Additional file 8: Figure S5. To make the data easier to use, each signature is in a separate a tab delimited table/text file and files for each platform are packaged and compressed separately. Each row in the tables is a patient classification and there are repeated rows since we were sampling the pipelines with replacement. The first 24 columns of each table is whether the pipeline specified in the column name is used in the ensemble classification with 1 meaning the pipeline is in the ensemble and 0 meaning it is not. Columns 25 – 27 are the hazard ratio, p-value and the number of patients classified for the classification respectively. [file 1471-2105-15-170-S9.zip]

Archive with 1 entries (1 files):
- 1252627396112920_MOESM11_ESM.gz
